# Supplementary material for: High-throughput screen reveals sRNAs regulating crRNA biogenesis by targeting CRISPR leader to repress Rho termination
Source: Nat Commun. 2019 Aug 19;10:3728. doi: 10.1038/s41467-019-11695-8 (PMC6700203; doi:10.1038/s41467-019-11695-8)
Supplement: Supplementary file 4 — Supplementary Data 1 [file 41467_2019_11695_MOESM4_ESM.xlsx]

## Sheet: Sheet1
Supplementary Data 1 . Intergenic sRNA candidates and annotated sRNA in Pseudomonas aeruginosa binding to CRISPR loci by T4 RNA Ligase in vivo. "1" represents sRNA-containing chimaeras ; "0" represents no sRNA chimaeras.
Name	CRISPR leader1	CRISPR leader2
pant18	0	0
pant19	0	0
pant20	0	0
pant25	0	0
pant35	0	1
pant39	0	0
pant41	0	0
pant45	0	0
pant47	0	0
pant61	0	0
pant64	0	0
pant65	0	0
pant66	0	0
pant68	0	0
pant69	0	0
pant70	0	0
pant72	0	0
pant74	0	0
pant75	0	0
pant79	0	0
pant81	0	1
pant83	0	0
pant91	0	0
pant92	1	0
pant93	0	0
pant94	0	0
pant96	1	0
pant97	0	0
pant98	0	0
pant101	0	0
pant102	0	0
pant103	1	0
pant105	0	0
pant108	0	0
pant109	0	0
pant110	0	0
pant119	0	1
pant120	0	0
pant124	0	0
pant126	0	0
pant127	0	0
pant137	0	0
pant139	0	0
pant140	0	0
pant141	0	0
pant142	0	0
pant143	0	0
pant144	0	0
pant145	0	0
pant146	0	0
pant147	0	0
pant148	0	0
pant150	0	0
pant151	0	0
pant152	0	0
pant155	0	1
pant160	0	0
pant161	0	0
pant166	0	0
pant167	0	1
pant169	0	0
pant170	0	0
pant172	0	0
pant174	0	0
pant175	0	0
pant177	0	0
pant178	0	0
pant181	0	0
pant182	0	0
pant184	0	1
pant185	1	0
pant186	0	0
pant187	0	1
pant188	0	0
pant189	0	0
pant191	0	0
pant192	0	0
pant196	0	0
pant199	0	0
pant200	0	0
pant201	0	0
pant202	0	0
pant204	0	0
pant205	0	0
pant206	0	0
pant208	0	0
pant211	0	0
pant212	0	0
pant214	0	0
pant215	0	0
pant217	0	0
pant220	0	0
pant222	0	0
pant223	0	0
pant225	0	0
pant226	0	0
pant227	0	0
pant228	0	0
pant230	0	0
pant232	0	0
pant233	0	0
pant234	0	0
pant235	0	0
pant237	0	0
pant238	0	0
pant239	0	0
pant241	0	0
pant242	0	0
pant245	0	1
pant246	0	0
pant247	0	0
pant248	0	0
pant250	0	1
pant254	0	0
pant255	0	0
pant280	0	0
pant281	0	0
pant282	0	0
pant283	0	0
pant284	0	0
pant286	0	0
pant287	0	0
pant288	0	0
pant289	0	0
pant290	0	0
pant294	0	0
pant297	0	0
pant298	0	0
pant299	0	0
pant300	0	0
pant301	0	0
pant304	0	0
pant307	0	0
pant308	0	0
pant309	0	0
pant310	0	0
pant312	0	1
pant313	0	0
pant314	0	0
pant316	0	0
pant321	0	0
pant322	0	0
pant323	0	0
pant324	0	0
pant325	0	0
pant327	0	0
pant329	0	0
pant330	0	0
pant331	0	0
pant333	0	1
pant334	0	0
pant338	0	0
pant339	0	0
pant340	0	0
pant342	0	1
pant343	0	0
pant346	0	0
pant349	0	1
pant350	0	0
pant351	0	0
pant354	0	0
pant355	0	0
pant356	0	0
pant360	0	0
pant361	0	0
pant362	0	0
pant363	0	0
pant365	0	0
pant367	0	0
pant368	0	0
pant369	0	0
pant370	0	0
pant371	0	0
pant373	0	0
pant374	0	0
pant375	0	0
pant376	0	0
pant377	0	0
pant378	0	0
pant379	0	0
pant380	0	0
pant381	0	0
pant382	0	0
pant383	0	0
pant384	0	0
pant386	0	0
pant388	0	0
pant390	1	0
pant391	0	1
pant392	0	0
pant393	0	0
pant395	0	0
pant404	0	0
pant406	0	0
pant408	0	0
pant411	0	0
pant412	0	0
pant413	0	0
pant415	0	0
pant417	0	0
pant418	0	0
pant421	0	0
pant428	0	0
pant429	0	0
pant431	0	1
pant432	0	0
pant433	0	0
pant434	0	0
pant437	0	0
pant438	0	0
pant439	0	1
pant440	0	0
pant441	0	0
pant442	0	0
pant443	0	0
pant445	0	1
pant447	0	0
pant448	0	0
pant449	0	0
pant452	0	1
pant454	0	0
pant457	1	1
pant459	1	0
pant463	0	1
pant464	0	0
pant465	0	0
pant467	0	0
pant470	0	0
pant473	0	0
pant474	0	0
pant481	0	0
pant501	0	0
pant503	0	0
pant506	0	0
pant508	0	0
pant509	0	1
pant511	0	0
pant512	0	0
pant513	0	0
AmiL	0	0
CrcZ	0	0
EsrA	0	0
ffs	0	0
nalZ	0	0
NrsZ	0	0
P5	0	0
P7	0	0
P8	0	0
P9	0	0
P13	0	0
P14	0	0
P15	0	0
P18	0	0
P26	0	0
P27	1	1
P30	0	0
P32	0	0
P34	0	0
P35	0	1
PesA	0	0
PhrS	0	1
Pail	0	0
PA4406.1	0	0
PA5316.1	0	0
PhrX	0	0
PhrY	0	0
PrrF1	0	0
PrrF2	0	0
RgsA	0	0
RnpB	0	0
RsmW	1	1
RsmY	0	0
RsmZ	0	0
ssrS	0	0
