# Supplementary material for: High-throughput screen reveals sRNAs regulating crRNA biogenesis by targeting CRISPR leader to repress Rho termination
Source: Nat Commun. 2019 Aug 19;10:3728. doi: 10.1038/s41467-019-11695-8 (PMC6700203; doi:10.1038/s41467-019-11695-8)
Supplement: Supplementary file 5 — Supplementary Data 2 [file 41467_2019_11695_MOESM5_ESM.xlsx]

## Sheet: Sheet1
Supplementary Data 2. Bacterial strains, phage and plasmid used in this study
Strain or Phage	Genotype/Phenotype	Source
Bacteria strain
E. coli DH5a	fhuA2Δ(argF-lacZ)U169 phoA glnV44 Φ80Δ (lacZ)M15 gyrA96 recA1 relA1 endA1 thi-1 hsdR17	NEB
PA14-WT	Wild-type P. aeruginosa UCBPP-PA14 (PA14)	Lab stock
ST277-WT	Wild-type P. aeruginosa ST277	Lab stock
SM4386-WT	Wild-type P. aeruginosa SM4386	Dr. Alan R. Davidson's lab
PA14-ΔPhrS	PA14, PhrS deleting	1
ST277-ΔPhrS	ST277, PhrS deleting	This work
SM4386-ΔPhrS	SM4386, PhrS deleting	This work
PA14-ΔPhrS/p-PhrS	PA14, PhrS deleting, pKH6-PhrS	This work
ST277-ΔPhrS/p-PhrS	ST277, PhrS deleting, pKH6-PhrS	This work
SM4386-ΔPhrS/p-PhrS	SM4386, PhrS deleting, pKH6-PhrS	This work
PA14-ΔPhrS/pgRNA-CRISPR2	PA14, PhrS deleting, pgRNA-crRNA1-21	This work
PA14-ΔPhrS/PhrS-ORF	PA14, Phrs deleting, pAK1900-PhrS-ORF	This work
PA14-ΔPqsA	PA14, PqsA deleting	1
PA14-ΔPqsB	PA14, PqsB deleting	1
PA14-ΔPqsC	PA14, PqsC deleting	1
PA14-ΔPqsD	PA14, PqsD deleting	1
PA14-ΔPqsE	PA14, PqsE deleting	1
PA14-Δcsy4	PA14, csy4 deleting	2
PA14-Δcsy4/ΔPhrS	PA14, double csy4, PhrS deleting	This work
PA14-ΔPhrS/pJT-19	PA14, PhrS deleting, pJT-19 expression vector	This work
PA14-ΔPhrS/pJT-PhrScreg	PA14, PhrS deleting, pJT-PhrS with a deletion of the first 160 nucleotides of PhrS	This work
PA14-ΔPhrS/pJT-PhrSΔcreg	PA14, PhrS deleting, pJT-PhrS with a 11 nucleotides deletion of the conserved region	This work
PA14-ΔPhrS/pJT-PhrScmut	PA14, PhrS deleting, pJT-PhrS with 4 point mutations in the conserved region	This work
PA14-ΔPhrS/pJT-PhrS	PA14, PhrS deleting, pJT19 with PhrS	This work
PA14-WT/pJT-19	PA14, pJT-19 expression vector	This work
PA14-WT/pJT-PhrS	PA14, pJT19 with PhrS	This work
PA14-WT/pGFP	PA14, pGFP vector	This work
PA14-WT/pLeaderCRISPR2-GFP	PA14, pLeaderCRISPR2-GFP vector	This work
PA14-WT/ΔPhrS/pLeaderCRISPR2-GFP	PA14, PhrS deleting, pLeaderCRISPR2-GFP vector	This work
PA14-WT/pLeaderCRISPR2(+x+y)-GFP	PA14, pLeaderCRISPR2(+x+y)-GFP vector	This work
PA14-WT/pLeaderCRISPR2-Δ-GFP	PA14, pLeaderCRISPR2-Δ-GFP vector	This work
PA14-WT/pLeaderCRISPR2-mut1-GFP	PA14, pLeaderCRISPR2-mut1-GFP vector	This work
PA14-WT/pLeaderCRISPR2-mut2-GFP	PA14, pLeaderCRISPR2-mut2-GFP vector	This work
PA14-WT/CRISPR2-lacZ	PA14, CRISPR2-lacZ (type I-F)	This work
PA14-WT/ΔPhrS/CRISPR2-lacZ	PA14, PhrS deleting, CRISPR2-lacZ (type I-F)	This work
PA14-WT/ΔPhrS/p-PhrS/CRISPR2-lacZ	PA14, PhrS deleting, pKH6-PhrS, CRISPR2-lacZ (type I-F)	This work
PA14-WT/CRISPR1-lacZ	PA14, CRISPR1-lacZ (type I-F)	This work
PA14-WT/ΔPhrS/CRISPR1-lacZ	PA14, PhrS deleting, CRISPR1-lacZ (type I-F)	This work
PA14-WT/ΔPhrS/p-PhrS/CRISPR1-lacZ	PA14, PhrS deleting, pKH6-PhrS, CRISPR1-lacZ (type I-F)	This work
PA14-WT/cas-lacZ	PA14, cas-lacZ (type I-F)	This work
PA14-WT/ΔPhrS/cas-lacZ	PA14, PhrS deleting, cas-lacZ (type I-F)	This work
PA14-WT/ΔPhrS/p-PhrS/cas-lacZ	PA14, PhrS deleting, pKH6-PhrS, cas-lacZ (type I-F)	This work
PA14-Δcsy4/CRISPR2-lacZ	PA14, csy4 deleting, CRISPR2-lacZ (type I-F)	This work
PA14-Δcsy4/ΔPhrS/CRISPR2-lacZ	PA14, double csy4, PhrS deleting, CRISPR2-lacZ (type I-F)	This work
ST277-WT/CRISPR1-lacZ	ST277, CRISPR1-lacZ (type I-C)	This work
ST277-WT/ΔPhrS/CRISPR1-lacZ	ST277, PhrS deleting, CRISPR1-lacZ (type I-C)	This work
ST277-WT/ΔPhrS/p-PhrS/CRISPR1-lacZ	ST277, PhrS deleting, pKH6-PhrS, CRISPR1-lacZ (type I-C)	This work
ST277-WT/cas-lacZ	ST277, cas-lacZ (type I-C)	This work
ST277-WT/ΔPhrS/cas-lacZ	ST277, PhrS deleting, cas-lacZ (type I-C)	This work
ST277-WT/ΔPhrS/p-PhrS/cas-lacZ	ST277, PhrS deleting, pKH6-PhrS, cas-lacZ (type I-C)	This work
SM4386-WT/CRISPR2-lacZ	SM4386, CRISPR2-lacZ (type I-E)	This work
SM4386-WT/ΔPhrS/CRISPR2-lacZ	SM4386, PhrS deleting, CRISPR2-lacZ (type I-E)	This work
SM4386-WT/ΔPhrS/p-PhrS/CRISPR2-lacZ	SM4386, PhrS deleting, pKH6-PhrS, CRISPR2-lacZ (type I-E)	This work
SM4386-WT/CRISPR1-lacZ	SM4386, CRISPR1-lacZ (type I-E)	This work
SM4386-WT/ΔPhrS/CRISPR1-lacZ	SM4386, PhrS deleting, CRISPR1-lacZ (type I-E)	This work
SM4386-WT/ΔPhrS/p-PhrS/CRISPR1-lacZ	SM4386, PhrS deleting, pKH6-PhrS, CRISPR1-lacZ (type I-E)	This work
SM4386-WT/cas-lacZ	SM4386, cas-lacZ (type I-E)	This work
SM4386-WT/ΔPhrS/cas-lacZ	SM4386, PhrS deleting, cas-lacZ (type I-E)	This work
SM4386-WT/ΔPhrS/p-PhrS/cas-lacZ	SM4386, PhrS deleting, pKH6-PhrS, cas-lacZ (type I-E)	This work
Bacteriophage
JBD18	PA14 type I-F CRISPR-sensitive Phage	3
JBD25	PA14 type I-F CRISPR-sensitive Phage	3
Plasmid
CRISPR-targeted CR1-sp1	CR1-sp1 plasmid containing the protospacer to CRISPR1 spacer 1	This work
CRISPR-targeted CR2-sp1	CR2-sp1 plasmid containing the protospacer to CRISPR2 spacer 1	This work
pgRNA	Expression of customizable guide RNA (gRNA)	4
pgRNA-CRISPR2	Expression of customizable crRNAs in CRISPR2 locus	This work
pAK1900	P. aeruginosa expression vector	4
pAK1900-PhrS-ORF	PhrS-ORF expression vector	This work
pKH6	Expression of small RNA with TTS+1	5
pKH6-PhrS	PhrS expression vector	This work
pCVD442	P. aeruginosa gene knockout vector	4
pKO-PhrS	pCVD442-PhrS-flank	This work
pJT-19	pJT-19 expression vector, toluate inducible	6
pJT-PhrScreg	pJT-PhrS with a deletion of the first 160 nucleotides of PhrS, toluate inducible	6
pJT-PhrSΔcreg	pJT-PhrS with a 11 nucleotides deletion of the conserved region, toluate inducible	6
pJT-PhrScmut	pJT-PhrS with 4 point mutations in the conserved region, toluate inducible	6
pJT-PhrS	pJT19 with PhrS, toluate inducible	6
pPtac-mini-CTX::lacZ	mini-ctx-lacZ-derived vector, Ptac promoter with IPTG inducible	5
Cas-lacZ (Type I-F)	Translational mini-ctx::lacZ fusion with Cas promoter and 5’ UTR	This work
CRISPR1-lacZ (Type I-F)	Translational mini-ctx::lacZ fusion with CRISPR1 promoter and leader sequences	This work
CRISPR2-lacZ (Type I-F)	Translational mini-ctx::lacZ fusion with CRISPR2 promoter and leader sequences	This work
CRISPR2::lacZ (Type I-F)	Translational mini-ctx::lacZ fusion with Ptac promoter and CRISPR2 leader sequences, IPTG inducible	This work
Cas-lacZ (Type I-E)	Translational mini-ctx::lacZ fusion with Cas promoter and 5’ UTR	This work
CRISPR1-lacZ (Type I-E)	Translational mini-ctx::lacZ fusion with CRISPR1 promoter and leader sequences	This work
CRISPR2-lacZ (Type I-E)	Translational mini-ctx::lacZ fusion with CRISPR2 promoter and leader sequences	This work
Cas-lacZ (Type I-C)	Translational mini-ctx::lacZ fusion with Cas promoter and 5’ UTR	This work
CRISPR1-lacZ (Type I-C)	Translational mini-ctx::lacZ fusion with CRISPR1 promoter and leader sequences	This work
pGFP	GFP translational fusion. pPtac-mini-ctx-GFP vector: Derivative from pPtac-mini-CTX::lacZ plasmid with GFP instead of lacZ.	This work
pLeaderCRISPR2-GFP	Reporter construct for CRISPR2 leader region. Derivative from pGFP: CRISPR2 leader sequence was cloned between constitutive promoter and GFP sites.	This work
pLeaderCRISPR2(+x+y)-GFP	Reporter construct for different regions of CRISPR2 leader sequence. Derivative from pGFP: different CRISPR2 leader fragments was cloned between constitutive promoter and GFP sites.	This work
pLeaderCRISPR2-Δ-GFP	Reporter construct for CRISPR2 leader sequence with a deletion of 11 nucleotides (+492-+501) sites	This work
pLeaderCRISPR2-mut1-GFP	Reporter construct for CRISPR2 leader sequence with 2 point mutations in +492-+501 regions	This work
pLeaderCRISPR2-mut2-GFP	Reporter construct for CRISPR2 leader sequence with 3 point mutations in +492-+501 regions	This work
Supplementary References
1 Liberati, N. T. et al. An ordered, nonredundant library of Pseudomonas aeruginosa strain PA14 transposon insertion mutants. Proc Natl Acad Sci U S A 103, 2833-2838 (2006).
2 Cady, K. C. & O'Toole, G. A. Non-identity-mediated CRISPR-bacteriophage interaction mediated via the Csy and Cas3 proteins. J Bacteriol 193, 3433-3445 (2011).
3 Cady, K. C., Bondy-Denomy, J., Heussler, G. E., Davidson, A. R. & O'Toole, G. A. The CRISPR/Cas adaptive immune system of Pseudomonas aeruginosa mediates resistance to naturally occurring and engineered phages. J Bacteriol 194, 5728-5738 (2012).
4 Li, R. et al. Type I CRISPR-Cas targets endogenous genes and regulates virulence to evade mammalian host immunity. Cell Res 26, 1273-1287 (2016).
5 Han, K., Tjaden, B. & Lory, S. GRIL-seq provides a method for identifying direct targets of bacterial small regulatory RNA by in vivo proximity ligation. Nat Microbiol 2, 16239 (2016).
6 Sonnleitner, E. et al. The small RNA PhrS stimulates synthesis of the Pseudomonas aeruginosa quinolone signal. Mol Microbiol 80, 868-885 (2011).
