# Supplementary material for: High-throughput screen reveals sRNAs regulating crRNA biogenesis by targeting CRISPR leader to repress Rho termination
Source: Nat Commun. 2019 Aug 19;10:3728. doi: 10.1038/s41467-019-11695-8 (PMC6700203; doi:10.1038/s41467-019-11695-8)
Supplement: Supplementary file 6 — Supplementary Data 3 [file 41467_2019_11695_MOESM6_ESM.xlsx]

## Sheet: Sheet2
Supplementary Data 3. Primer Sequences for library screening
sRNA	5'- sequence- 3'
pant18	CTACCCATCGCCCTCC
pant19	GTCGCCGTAGCAACG
pant20	GCTTCTCGCCCGAAC
pant25	GCTCTTATTCCGTCAA
pant35	ACGAACCGGGAGACGC
pant39	TTTTGCCCGTTCGTCC
pant41	CCGTTTTCCGTGTGAA
pant45	GGAAACGGGCTGCGC
pant47	TCGTGAGCGTCGAAGG
pant61	TTTTGTGAGCAACTGT
pant64	CTTTGTCACGCCGGCT
pant65	TCTGATTATTTTGATT
pant66	TCAGGCCATCCAAAAC
pant68	ATTACGTATCTATCGA
pant69	ATGGCTCCGTGAGACC
pant70	GGTTTACTGGCACACT
pant72	ACAAAAGATGGCTTCC
pant74	ATGCCGCAACACAAAC
pant75	GCATCGCAGCACGCT
pant79	TGGAGCCGACGGTAGA
pant81	GCCGGGTTGCAACCG
pant83	TCAGTCAGTCAGGAC
pant91	GGTTTGTTTTGCCGAT
pant92	GTCTGGCTAGGCTGTT
pant93	CGTCATGCGCCATGC
pant94	TGTCATACAATGCCGGT
pant96	ATGGTGCGCCTGGTCG
pant97	AGCGCCGGCCTTCCG
pant98	TTTTCCGTTCCAGCGGC
pant101	GTGACAGGACGCCGC
pant102	TTTGCGGCGAACGATG
pant103	GCACGGAGTTTGCTTA
pant105	TGTGCGTCACGCGCATA
pant108	CTATTCGTCGCGGCG
pant109	TGCCATCTCATGGGTTC
pant110	ATTCCTTTTATTGGGTG
pant119	TTTTCTTTTTCTCTTC
pant120	TCCTTGGTTGCGCTTGA
pant124	TAAGCGGAATCGTCGTGT
pant126	TCCCGAAAGGTTGGGGA
pant127	ATCAACAGCAGCGGAC
pant137	GGTGTCTTCCACAGGA
pant139	GAACGCTTGGCGCGT
pant140	CTTGCGACAGGTGCCC
pant141	CAAACTACCAAGATTC
pant142	AAGATGTCGCACGATA
pant143	ATGGATGTCTCCTTGC
pant144	TCTCGGTGCGCACCGT
pant145	GGTCAGCTCCTATCGT
pant146	ATGGAAAGGGGTTTAC
pant147	TAAGGGCGTACAAACCT
pant148	TCTTCAAACGTCTTTGC
pant150	GCAGGCCAAACTAGC
pant151	ATTTCCCGTCTAGCTT
pant152	CTGTCAAACAGGCTGG
pant155	CCATACGGTCAAGTAG
pant160	CCGTTTCGGACGGCT
pant161	GTGATCCGACGCCCCG
pant166	CAATTCTCTGTCGTCG
pant167	AGCCAAGCCGTAAAGG
pant169	CCCGTACCGACGCAC
pant170	AATCTGCACAGGAGAC
pant172	ACATGTCGATGAAATGG
pant174	CTGTCCCGGCCCTCA
pant175	GCTCCCAGGCCCGCC
pant177	AATTATTGAATTGAAACG
pant178	GATCCACGACAAGGG
pant181	TCGAATTAAATTGTCA
pant182	GTCCCCTGTCAAATCT
pant184	GTTTCCGTTTCTCTTG
pant185	ACAACATCGTCGACCC
pant186	AGGACTCGCTATCCCA
pant187	ATTAGCATGATCATTG
pant188	GCTTTTCTTATCGTTG
pant189	TCGAAAATGCCGTGGT
pant191	TTTATTGCTGTTGTAGG
pant192	CCCGTTCTTCCGTCGA
pant196	TCATTACTCGGGCACC
pant199	GTGCGCAGACGAGTGC
pant200	GAAGCCGTGGTTCGAG
pant201	CGTCATCCGTGTAATG
pant202	GCATGAGGCGCGGGAT
pant204	TCCACGCTATACGTGT
pant205	AATGACGTCTAAACTT
pant206	AGTAGATGGTGAAATG
pant208	GCATTCCCAGGGAAA T
pant211	ATTAACCATTGTTCTG
pant212	GCCCTGATCGCGACAA
pant214	GTCTCGCGACCTGGG
pant215	TGTAGTTCGTCGCCAG
pant217	TGTGATGCGGGGCGG
pant220	GTCAGCTCCTTCATAA
pant222	AAGCTTACCCAATCGA
pant223	GGCTCGAACCGGGGCT
pant225	TTTTAAAACATACATC
pant226	TCTTTTATGTACGCTG
pant227	GTAGGCGGGCCGAAGG
pant228	AACCTTCGAAGAGACT
pant230	ACGGGCCAATGACTTA
pant232	CTTTAGGGAAACTCTG
pant233	CAACGCTGGAGTATCA
pant234	TTTCGATTCAACCCGA
pant235	GGCCTCCACCGTGTTG
pant237	GCCGGACAAGTAAATT
pant238	GAGTTGTCGCAGGACC
pant239	CGGCCCGCCATTGTCG
pant241	CTTCTTCGACTGGCAC
pant242	CTTCGAGGACGCCCTG
pant245	ATTCCATGCGCCTGAT
pant246	CAGCCCAGGCTGGCGC
pant247	GCCTGACGCTGTGCTG
pant248	GCTCGCATCGATGCCT
pant250	TATAATTTCATCATAG
pant254	CTTCGAGGGGGCTGGGC
pant255	GACTTTTCCGAAGGGA
pant280	GAGCAGGCTGAACAGG
pant281	TTTCTCTGTGCTCCGG
pant282	TTGAACTTACACATCG
pant283	ATTATGGACTTTCGCG
pant284	GCAATCCGGCCGCGCC
pant286	TGCCGATTATAGCCG
pant287	CTACAAGGATTTCGTC
pant288	ATATGTCGCAGCACGG
pant289	TCGTGCCGCGCCTATT
pant290	TTTCGCGAACCTCCCT
pant294	GAGGCAGAGCAGGAAA
pant297	CCTCTGGATGTTCTGA
pant298	ACTCCCGGTAGCGACA
pant299	CGTGCCCCGGCTCGAT
pant300	GACTTATAACGAGAAC
pant301	CTTCATCTTCGGTGTC
pant304	GTTGCAAGGAACTGGTC
pant307	TCACTAGCGTCGTCGG
pant308	AGCAGGAATGGCTGGC
pant309	AATAGCTGTTAATTCTT
pant310	GCTCTTGCTTCGGGT
pant312	CGCGGGTCCGCTTGG
pant313	CTGGTCGCCGCAGCGG
pant314	ACGATGCGTCCTTCCT
pant316	CTGAAACTACGCTGCG
pant321	CCGCTTCGGAGGGCGG
pant322	TATTTTGACGCCGGCC
pant323	CCGCTTTCGTAGGGGA
pant324	ATTGGCTAAAAAGTGT
pant325	CATAGTACTGAGACTC
pant327	GCGCCATATGCCATCA
pant329	ATACTAATAATAATGAG
pant330	TCGACGACTAGACCGG
pant331	CTTCGGTTACGAGGGC
pant333	GACTACCTTTTATTTT
pant334	GGAAAGGATCTCGGGT
pant338	ACTATTGATTTGCGGG
pant339	CTGATTATTCCTTGAA
pant340	TTCCAGTAGACTACGC
pant342	TTTCGACTGTCGCCCC
pant343	TTTTCCGGAGCACAAA
pant346	ATTTCCGGCGAAATCA
pant349	CTCTTTTGTTTTCATC
pant350	CACCGCCTACTTCGAAC
pant351	ATCTACCACAGCCGAC
pant354	CGTTCGGCAAACTTCC
pant355	GAGTTGCAAGGACGCG
pant356	CGTTCATTCCTTAACC
pant360	ATGACCGGGCCTGGG
pant361	CTTGCGGAAAAAAAAC
pant362	CTTCAGTAGGGCGCAT
pant363	CATTGGAAAGCGACCG
pant365	TTTGGTGCAATCCATC
pant367	CGACGGCAAGCGTGAC
pant368	TAGTTGAAACATCCAC
pant369	GAAGCCGGATATACGG
pant370	ATCTGAAATAGCGCGG
pant371	GCTGGTTTTTCCAGTG
pant373	ATCCAAAAAGCCCTGT
pant374	TCACCACCAGGGCTTG
pant375	GTGTCAGGTTGCATGA
pant376	ATTAAATATCGTCGGT
pant377	ACTATTTTTTCGCCTC
pant378	AATCCGCCGACAGTTT
pant379	TCAAGTGTCGATGAAG
pant380	ATTCGGCAGTTCCCTC
pant381	ATGAATCGTGCAGCCC
pant382	ATGATTAAGGCCGGTT
pant383	GAGCCTTGCCCCGTTA
pant384	GGCGAGAGAACGAAAC
pant386	GGTTTAACTTCCATATA
pant388	CCACATCAGCGACCAG
pant390	ACGACATTCGCCGAAA
pant391	ACACCAGCCAGAACGC
pant392	CCATTTACAGCCGG
pant393	GCAAGGTTATATGGCG
pant395	GAACTGTATCGGCGCG
pant404	TCCGCGAAAGTCGGAA
pant406	CGCTTTTTCCCGGTTT
pant408	AACGGATGCCGCGGT
pant411	TTCAAACGGATAACAA
pant412	TTTTGCTTTTCCTGCC
pant413	GTCCACGAAGGCGAAA
pant415	GCGGAAAAGCTGGATG
pant417	TCTTTGTCCCAGGGGG
pant418	ACGGTCGTATCTCGCC
pant421	AGAGCCGCGCTGACCG
pant428	CCGATTATAAGGACGC
pant429	AACTCCTGGACGCCGC
pant431	ATGAGGATCTGTGGTA
pant432	ATCGGAGAAAAGCGCA
pant433	ATTCCGATTCTCGCCT
pant434	TATCATTGCCTGCCTG
pant437	TCGCTGTAGCGGGCCG
pant438	CCTTTTCGAGCCGTAT
pant439	AGACTATGCGGCCATC
pant440	TGCCAGTTTTCCTCTA
pant441	ACTCTTTTCCTGGCCG
pant442	TCGCTTTTGTAAATTG
pant443	TTTTGCATCGAGCGCA
pant445	TCCAATAGGGCGAGCG
pant447	ACAACGACAAGAACGA
pant448	TCCTGCCTAACCCTTC
pant449	GCCCGCAGAGCCGGGC
pant452	CTGTGCACCGCGACGT
pant454	GTAAACGCCGGGCAGA
pant457	AGCCGTGGCCGGGAAA
pant459	TCGTTCAACAAGACCA
pant463	GCAGCCCCTTGTCCG
pant464	GGGGCATGGTCTGTTT
pant465	ATTCTTTTTGTCAGAT
pant467	ACATGGAGCACCATAA
pant470	CCTTTTCTGTGAAGCT
pant473	ATAACAACCGAGATAA
pant474	GAGCGTTCCAACAAGC
pant481	CGGCCCCAGGCCCCGT
pant501	TTTTCCTCCGCGACCTG
pant503	ACGTTCGTGTTACAAC
pant506	TCATCCTGCACGACGC
pant508	TGTTAAAACTCCAGCA
pant509	GACCCGCGAGCCAGA
pant511	TTCTCTTTGGCTGAAT
pant512	AGCGGCTTTTCTGTT
pant513	AGCAGATCGCGGCTAC
AmiL	ATGCGTTAGGTTCGGTCC
CrcZ	CGTGCTACGCCACCATCC
EsrA	GTCCAGGAATCTGCCAACAC
ffs	GTCCTCGACAGAACCCGG
nalA	CTTTCTGCCCCGTGCCG
NrsZ	GGATGCTGCGTCTGCCG
P5	TTCGCTGCGGCTGGTGT
P7	GTAAAGCAAATCTCAAGCCAT
P8	GCCTAACGCTCTCAACCC
P9	AATGCTGCGGCGGGTAAG
P13	TAAAGCATCCGCGGCGAG
P14	CTGATCCGGCGCGAAGC
P15	GCCCATGGTAAAGCATCC
P18	AGCAGGGCATAGACGAACA
P26	GCTTGACGCTCGGGCTGT
P27	GGCTGGACGAAACGGTAACA
P30	GGGTTCCCGTTACCGATG
P32	CGCTGCTTTTAGTGGACA
P34	TGTCCCTGAGTCTGGTCGGT
P35	CTGCGAACCCCAGGAAGG
PesA	GTTTGGCGATGAGGCGAA
PhrS	GAATCCCTGCGAGAACCA
pail	TGCGTAGCGGAACACCTC
PA4406.1	GATAGCAGAACCGGCCTTTG
PA5316.1	CCGGGTTGGGCATGAGGT
phrX	TCCCTGAGTCTGGTCGGTAG
phrY	CTGCGACGACGATAACGG
PrrF1	CGACTGCGTGGGTCTCTC
PrrF2	GTCCGACTGCTTGGTCTCTC
RgsA	AGGGCTGGCGGTTTTTTA
RnpB	CAGTGATGTGCGTCCCAG
RsmY	GTTTCCGTATTGTCTTTGGC
RsmW	CCTTTGCCTCCGTTCGTG
RsmZ	CCTGATGAATCGCCTCCC
ssrS	ATCGGCTCAGGGACATCA
CRISPR1	TGGACGCTATGCTTGGGA
CRISPR2	GGCATCGCCCATCAAAAG
